# Supplementary material for: Bound Electron Enhanced Radiosensitisation of Nimorazole upon Charge Transfer
Source: Molecules. 2022 Jun 28;27(13):4134. doi: 10.3390/molecules27134134 (PMC9268075; doi:10.3390/molecules27134134)
Supplement: Supplementary file 1 [file molecules-27-04134-s001.zip]

Archive with 1 entries (1 files):
- molecules-1776204-supplementary.pdf
